# Supplementary material for: RhoGDI1-Cdc42 Signaling Is Required for PDGF-BB-Induced Phenotypic Transformation of Vascular Smooth Muscle Cells and Neointima Formation
Source: Biomedicines. 2021 Sep 6;9(9):1169. doi: 10.3390/biomedicines9091169 (PMC8470270; doi:10.3390/biomedicines9091169)
Supplement: Supplementary file 1 [file biomedicines-09-01169-s001.zip]

Archive with 1 entries (1 files):
- biomedicines-1313392-supplementary.pdf
